# Supplementary material for: Accelerated Aging Induced by an Unhealthy High-Fat Diet: Initial Evidence for the Role of Nrf2 Deficiency and Impaired Stress Resilience in Cellular Senescence
Source: Nutrients. 2024 Mar 26;16(7):952. doi: 10.3390/nu16070952 (PMC11013792; doi:10.3390/nu16070952)
Supplement: Supplementary file 1 [file nutrients-16-00952-s001.zip]

Archive with 1 entries (1 files):
- nutrients-2761211-supplementary.pdf
